# Supplementary material for: Proteolytically generated soluble Tweak Receptor Fn14 is a blood biomarker for γ‐secretase activity
Source: EMBO Mol Med. 2022 Sep 7;14(10):e16084. doi: 10.15252/emmm.202216084 (PMC9549706; doi:10.15252/emmm.202216084)
Supplement: Supplementary file 3 — Source Data for Figure 5 [file EMMM-14-e16084-s002.xlsx]

## Sheet: Fig. 3B
	#1	#2	#3
DMSO	0.97918	0.855135	1.16569
DAPT	3.70563	6.28005	6.49248
TAPI-1	1.01829	1.48555	1.21527
DAPT + TAPI-1	4.31186	6.04178	4.48617

## Sheet: Fig. 3D
Cell Line	Repeat	Condition	Normalized to DMSO Average
SKOV-3	#1	DMSO	1.52246
	#1	DAPT	2.49584
	#1	TAPI	0.499168
	#1	DAPT+TAPI	3.50915
	#2	DMSO	0.289517
	#2	DAPT	3.75374
	#2	TAPI	0.279534
	#2	DAPT+TAPI	1.71215
	#3	DMSO	1.18802
	#3	DAPT	6.61398
	#3	TAPI	0.559068
	#3	DAPT+TAPI	2.24126

## Sheet: Fig. 3E
MDA		pg/ml
Set1	DMSO	266
	DAPT	35.72
Set2	DMSO	662.6
	DAPT	38.58
Set3	DMSO	481
	DAPT	73.02

## Sheet: Fig. 3F
SKOV3		pg/ml
Set1	DMSO	2184
	DAPT	78.04
Set2	DMSO	1184
	DAPT	102.44
Set3	DMSO	2480
	DAPT	66.48
