# Supplementary material for: Proteolytically generated soluble Tweak Receptor Fn14 is a blood biomarker for γ‐secretase activity
Source: EMBO Mol Med. 2022 Sep 7;14(10):e16084. doi: 10.15252/emmm.202216084 (PMC9549706; doi:10.15252/emmm.202216084)
Supplement: Supplementary file 4 — Source Data for Figure 6 [file EMMM-14-e16084-s003.xlsx]

## Sheet: Fig. 5A&B
		IKB	Set1	Set2	Set3	Set4
siCTRL	DMSO	0	1	1	1	1
		10	0.603829	0.757274	0.740764	0.550799
		20	0.491047	0.555621	0.711624	0.295398
		30	0.376819	0.524926	0.645685	0.545267
		40	0.621748	0.568408	0.775162	0.409473
		TNF10	0.410501	0.404682	0.489882	0.212404
	DAPT	0	1	1	1	1
		10	0.370367	0.416259	0.667357	0.322307
		20	0.213528	0.250759	0.356717	0.137568
		30	0.188456	0.296948	0.334526	0.109703
		40	0.277162	0.271012	0.326016	0.156269
		TNF10	0.461916	0.270184	0.379155	0.144098
siFN14	DMSO	0	1	1	1	1
		10	0.802594	0.943782	1.28947	0.612321
		20	1.01565	1.00673	1.29569	0.828427
		30	0.86558	0.838393	1.23969	0.531445
		40	1.12326	1.19176	1.17029	0.815554
		TNF10	0.311224	0.345273	0.54454	0.168678
	DAPT	0	1	1	1	1
		10	0.85065	0.588612	0.604609	0.6699
		20	0.613099	0.312947	0.597824	0.536104
		30	0.483539	0.319096	0.581021	0.362844
		40	0.797597	0.297536	0.475654	0.440096
		TNF10	0.195238	0.217522	0.413997	0.29178
		pIKB
siCTRL	DMSO	0	1	1	1	1
		10	1.71486	1.97904	1.26197	2.44577
		20	1.08374	1.33506	1.05679	1.83661
		30	0.794371	1.34963	1.04783	1.77756
		40	0.636023	1.21948	0.995066	1.51336
		TNF10	2.25847	2.31683	1.59138	3.94737
	DAPT	0	1	1	1	1
		10	3.29868	2.19266	1.57326	2.13437
		20	1.73647	1.27239	1.1148	1.37647
		30	1.64662	0.818167	1.23776	0.931124
		40	1.63372	0.984635	0.966713	0.997926
		TNF10	4.41977	1.26847	1.58099	1.95856
siFN14	DMSO	0	1	1	1	1
		10	0.983576	0.984748	1.07873	1.4088
		20	0.983628	1.11137	1.25816	0.939588
		30	0.905804	0.891302	1.3552	0.664867
		40	0.939761	1.37544	1.52464	0.500616
		TNF10	2.33496	2.0386	2.87409	2.62246
	DAPT	0	1	1	1	1
		10	1.45084	2.34351	1.14203	5.22109
		20	1.32668	1.19988	1.19686	1.91201
		30	0.842007	1.11487	1.10582	0.691484
		40	0.853004	0.798504	0.92631	0.782316
		TNF10	1.54105	1.50123	1.73851	4.08492

## Sheet: Fig. 5 C&D
			0s avg Norm.	Set1	Set2	Set3	Set4
siCTRL	DMSO	0	pIKB/IKB	1	1	1	1
		10		2.83997	2.61338	1.70361	4.44041
		20		2.207	2.40283	1.48504	6.2174
		30		2.1081	2.57108	1.62282	3.25998
		40		1.02296	2.14542	1.28369	3.69587
		TNF10		5.50173	5.72506	3.2485	18.5843
	DAPT	0		1	1	1	1
		10		8.90651	5.26752	2.35745	6.62217
		20		8.13231	5.07417	3.12517	10.0058
		30		8.73743	2.75525	3.70005	8.48769
		40		5.89446	3.63318	2.96523	6.38596
		TNF10		9.56833	4.69483	4.16976	13.5919
siFN14	DMSO	0		1	1	1	1
		10		1.2255	1.04341	0.836564	2.30075
		20		0.968472	1.10394	0.971032	1.13418
		30		1.04647	1.06311	1.09318	1.25106
		40		0.83664	1.15413	1.30279	0.613836
		TNF10		7.50252	5.90433	5.27801	15.5472
	DAPT	0		1	1	1	1
		10		1.70557	3.98141	1.88888	7.79383
		20		2.16389	3.83414	2.00203	3.56649
		30		1.74134	3.49384	1.90324	1.90574
		40		1.06947	2.68372	1.94744	1.7776
		TNF10		7.89319	6.90149	4.19934	14

## Sheet: Fig. 5E
MDA DMSO	MDA DAPT
1.59737	2.94278
1.62997	3.23915
1.71872	2.01831
	Mean Value intensity used for quantification
Set 1		phophoP65	p65	rel phospho	rel p65	rel. phosphop65/p65
MDA	DMSO 0	1935.82	2193.6	1	1	1
	DMSO 10	3621.48	2569.05	1.87078	1.17116	1.59737
	DAPT 0	1814.12	2730.81	1	1	1
	DAPT 10	5733.32	2932.75	3.16039	1.07395	2.94278
Set2		phophoP65	p65	rel phospho	rel p65	rel. phosphop65/p65
MDA	DMSO 0	1316.03	2418.55	1	1	1
	DMSO 10	3034.59	3421.45	2.30587	1.41467	1.62997
	DAPT 0	1324.61	3135.28	1	1	1
	DAPT 10	3458.33	2527.11	2.61083	0.806025	3.23915
Set3
		phophoP65	p65	rel phospho	rel p65	rel. phosphop65/p65
MDA	DMSO 0	1226.73	1603.73	1	1	1
	DMSO 10	2719.5	2068.55	2.21686	1.28983	1.71872
	DAPT 0	1270.66	1982.7	1	1	1
	DAPT 10	2705.78	2091.86	2.12943	1.05505	2.01831

## Sheet: Fig. 5F
		For 10mg Lysate
			#1	#2	#3
Set1		DMSO	1.54564	1.81252	1.9015
		DAPT	1.44779	1.27881	1.52785
	+TWE	DMSO	5659.67	4665.53	5513.8
	+TWE	DAPT	8863.25	8471	9207.71
Set2		DMSO	2.71139	2.37315	2.85383
		DAPT	2.02607	2.07056	2.23965
	+TWE	DMSO	3396.9	3297.81	3473.95
	+TWE	DAPT	7279.92	6598.15	6907.31
Set3		DMSO	2.7381	2.79151	2.88944
		DAPT	2.46215	2.37315	2.49776
	+TWE	DMSO	6089.73	6458.91	6173.33
	+TWE	DAPT	10952.5	10336	11063.2

## Sheet: Fig. 5G
Set 1
MDA 4 hr	NFKB activity in percent
DMSO 1	74.9652
DMSO 2	113.151
DMSO 3	111.883
DAPT 1	96.2514
DAPT 2	127.921
DAPT 3	98.2951
DMSO+Tw 1	367.432
DAPT+Tw1	313.16
DMSO+Tw 2	316.34
DAPT+Tw2	305.12
DMSO+Tw 3	351.902
DAPT+Tw3	303.529
Set2
MDA 4 hr	in percent
DMSO 1	96.6448
DMSO 2	111.191
DMSO 3	92.1645
DAPT 1	70.0488
DAPT 2	76.7031
DAPT 3	60.2032
DMSO+Tw 1	183.719
DMSO+Tw 2	191.273
DMSO+Tw 3	180.458
DAPT+Tw1	166.294
DAPT+Tw2	172.755
DAPT+Tw3	172.022
Set 3
MDA 4 hr	in percent
DMSO	100
DAPT	94.0253
DMSO +Tw	193.054
DAPT+Tw	204.14
DMSO +TNF	262.93
DAPT+TNF	235.935
